# Supplementary material for: Dynamically expressed single ELAV/Hu orthologue elavl2 of bees is required for learning and memory
Source: Commun Biol. 2021 Oct 28;4:1234. doi: 10.1038/s42003-021-02763-1 (PMC8553928; doi:10.1038/s42003-021-02763-1)
Supplement: Supplementary file 3 — Supplementary Data 1 [file 42003_2021_2763_MOESM3_ESM.xls]

## Sheet: Fig. 1A
RNAi	antiELAV/anti-tub	mean	SE	RNAi ko
GFP	0.324
GFP	0.244
GFP	0.173	0.247	0.0436	1
ELAV	0.076
ELAV	0.034
ELAV	0.067	0.0587	0.0127	0.238	0.051
anti-elav
anti-Tub

## Sheet: Fig.1C
	GFP-RNAi											elav-RNAi
	Bee	Date	Conditioned stimulus	Trials				Retrieval test				Bee	Date	Conditioned stimulus	Trials				Retrieval test
				1	2	3		Date	CS	N					1	2	3		Date	CS	N
	1	03/08	1-nonanol	0	1	1		03/08	0	1		1	03/08	1-nonanol	0	0	0		03/08	0	0
	2	03/08	1-nonanol	0	0	1		03/08	1	1		2	03/08	1-nonanol	0	0	0		03/08	1	1
	3	03/08	1-nonanol	0	0	1		03/08	0	0		3	03/08	1-nonanol	0	0	0		03/08	0	0
	4	03/08	1-nonanol	0	0	0		03/08	0	0		4	05/08	1-nonanol	0	0	1		05/08	1	1
	5	03/08	1-nonanol	0	1	1		03/08	1	1		5	05/08	1-nonanol	0	0	1		05/08	1	0
	6	03/08	1-nonanol	0	1	1		03/08	1	1		6	05/08	1-nonanol	0	1	1		05/08	1	0
	7	03/08	1-nonanol	0	1	0		03/08	0	1		7	05/08	1-nonanol	0	0	0		05/08	0	0
	8	03/08	1-nonanol	0	1	0		03/08	0	0		8	05/08	1-hexanol	0	0	1		05/08	1	1
	9	03/08	1-nonanol	0	1	1		03/08	1	1		9	05/08	1-hexanol	0	0	1		05/08	1	1
	10	03/08	1-nonanol	0	0	0		03/08	0	0		10	05/08	1-hexanol	0	0	0		05/08	0	0
	11	03/08	1-hexanol	0	0	0		03/08	0	0		11	05/08	1-hexanol	0	1	1		05/08	1	1
	12	03/08	1-hexanol	0	0	1		03/08	1	0		12	05/08	1-hexanol	0	0	0		05/08	0	0
	13	03/08	1-hexanol	0	1	1		03/08	1	0		13	12/10	1-nonanol	0	0	1		12/10	1	1
	14	03/08	1-hexanol	0	1	0		03/08	0	0		14	12/10	1-nonanol	0	0	1		12/10	0	0
	15	03/08	1-hexanol	0	1	1		03/08	1	0		15	12/10	1-nonanol	0	1	1		12/10	1	1
	16	03/08	1-hexanol	0	1	1		03/08	1	1		16	12/10	1-nonanol	0	1	1		12/10	0	0
	17	03/08	1-hexanol	0	0	0		03/08	0	0		17	12/10	1-nonanol	0	0	1		12/10	1	1
	18	03/08	1-hexanol	0	1	1		03/08	1	1		18	12/10	1-nonanol	0	0	1		12/10	1	0
	19	03/08	1-hexanol	0	1	1		03/08	1	1		19	14/10	1-hexanol	0	1	1		14/10	1	0
	20	03/08	1-hexanol	0	1	1		03/08	1	1		20	14/10	1-hexanol	0	0	1		14/10	1	1
	21	03/08	1-hexanol	0	0	0		03/08	0	0		21	19/10	1-hexanol	0	0	1		19/10	4	0
	22	03/08	1-hexanol	0	1	1		03/08	1	0		22	19/10	1-hexanol	0	1	1		19/10	1	0
	23	03/08	1-hexanol	0	0	0		03/08	0	0		23	19/10	1-hexanol	0	1	1		19/10	1	0
	24	12/10	1-nonanol	0	0	0		12/10	1	1		24	19/10	1-hexanol	0	0	0		19/10	1	0
	25	12/10	1-nonanol	0	0	0		12/10	1	1		25	19/10	1-hexanol	0	1	1		19/10	0	0
	26	12/10	1-nonanol	0	1	1		12/10	1	0		26	20/10	1-nonanol	0	0	0		20/10	0	0
	27	12/10	1-nonanol	0	0	1		12/10	1	1		27	20/10	1-nonanol	0	1	0		20/10	1	1
	28	12/10	1-nonanol	0	1	1		12/10	1	1		28	20/10	1-nonanol	0	1	0		20/10	1	1
	29	12/10	1-nonanol	0	0	1		12/10	1	1		29	20/10	1-nonanol	0	0	0		20/10	1	1
	30	12/10	1-nonanol	0	0	1		12/10	1	0		30	20/10	1-nonanol	0	0	1		20/10	1	0
	31	19/10	1-hexanol	0	0	0		19/10	0	0		31	20/10	1-nonanol	0	0	0		20/10	0	0
	32	19/10	1-hexanol	0	0	1		19/10	1	0		32	20/10	1-nonanol	0	0	0		20/10	1	1
	33	20/10	1-nonanol	0	0	0		20/10	0	0		33	26/10	1-hexanol	0	0	0		26/10	0	0
	34	20/10	1-nonanol	0	0	1		20/10	1	0		34	26/10	1-hexanol	0	0	1		26/10	1	0
	35	20/10	1-nonanol	0	0	0		20/10	1	0		35	26/10	1-hexanol	0	0	0		26/10	0	0
	36	20/10	1-nonanol	0	1	1		20/10	1	1		36	26/10	1-hexanol	0	1	1		26/10	1	1
	37	20/10	1-nonanol	0	1	0		20/10	0	0		37	26/10	1-hexanol	0	0	0		26/10	0	0
	38	20/10	1-nonanol	0	1	1		20/10	1	0		38	15/12	1-nonanol	0	0	1		15/12	1	1
	39	26/10	1-hexanol	0	1	1		26/10	1	2		39	15/12	1-nonanol	0	0	1		15/12	1	0
	40	26/10	1-hexanol	0	0	1		26/10	1	0		40	15/12	1-nonanol	0	1	1		15/12	1	1
	41	26/10	1-hexanol	0	1	1		26/10	1	0		41	15/12	1-nonanol	0	0	1		15/12	0	0
	42	26/10	1-hexanol	0	0	1		26/10	1	1		42	15/12	1-nonanol	0	0	0		15/12	0	0
	43	26/10	1-hexanol	0	1	1		26/10	1	0		43	15/12	1-nonanol	0	0	0		15/12	0	0
	44	26/10	1-hexanol	0	1	0		26/10	1	1		44	2021-12-16	1-hexanol	0	0	0		2021-12-16	1	1
	45	26/10	1-hexanol	0	0	1		26/10	1	1		45	2021-12-16	1-hexanol	0	0	0		2021-12-16	0	0
	46	26/10	1-hexanol	0	1	1		26/10	1	0		46	2021-12-16	1-hexanol	0	0	0		2021-12-16	1	0
	47	26/10	1-hexanol	0	1	0		26/10	0	1		47	2021-12-16	1-hexanol	0	0	0		2021-12-16	0	0
	48	26/10	1-hexanol	0	0	1		26/10	1	1		48	2021-12-16	1-hexanol	0	1	1		2021-12-16	1	1
	49	26/10	1-hexanol	0	0	1		26/10	0	1		49	2021-12-16	1-hexanol	0	0	0		2021-12-16	1	0
	50	15/12	1-nonanol	0	1	1		15/12	1	0		50	02/02	1-nonanol	0	0	1		02/02	0	1
	51	15/12	1-nonanol	0	1	0		15/12	1	1		51	02/02	1-nonanol	0	0	0		02/02	1	0
	52	15/12	1-nonanol	0	1	1		15/12	1	0		52	02/02	1-nonanol	0	0	1		02/02	0	1
	53	15/12	1-nonanol	0	0	1		15/12	1	1		53	02/02	1-nonanol	0	0	0		02/02	0	0
	54	15/12	1-nonanol	0	0	0		15/12	0	0		54	02/02	1-nonanol	0	0	0		02/02	1	0
	55	15/12	1-nonanol	0	1	1		15/12	1	1		55	02/02	1-nonanol	0	0	0		02/02	0	0
	56	15/12	1-nonanol	0	0	0		15/12	1	0		56	03/02	1-hexanol	0	0	0		03/02	1	1
	57	2021-12-16	1-hexanol	0	1	1		2021-12-16	1	1		57	03/02	1-hexanol	0	0	0		03/02	0	0
	58	2021-12-16	1-hexanol	0	0	0		2021-12-16	0	0		58	03/02	1-hexanol	0	1	1		03/02	1	1
	59	2021-12-16	1-hexanol	0	1	1		2021-12-16	1	1		59	03/02	1-hexanol	0	0	0		03/02	0	0
	60	2021-12-16	1-hexanol	0	1	1		2021-12-16	1	0		60	03/02	1-hexanol	0	0	0		03/02	0	0
	61	2021-12-16	1-hexanol	0	1	0		2021-12-16	1	0		61	03/02	1-hexanol	0	0	0		03/02	0	0
	62	2021-12-16	1-hexanol	0	0	0		2021-12-16	0	0		62	03/02	1-hexanol	0	0	0		03/02	0	0
	63	04/08	1-hexanol	0	1	1		05/08	1	1		63	04/08	1-hexanol	0	0	1		05/08	1	0
	64	04/08	1-hexanol	0	0	0		05/08	0	0		64	04/08	1-hexanol	0	1	1		05/08	1	1
	65	04/08	1-hexanol	0	0	0		05/08	0	0		65	04/08	1-hexanol	0	1	1		05/08	0	1
	66	05/08	1-nonanol	0	0	0		05/08	0	0		66	04/08	1-hexanol	0	0	0		05/08	0	0
												68	04/08	1-hexanol	0	1	1		05/08	1	0
												69	04/08	1-hexanol	0	0	1		05/08	0	0
												70	04/08	1-hexanol	0	0	0		05/08	0	0
												71	04/08	1-nonanol	0	1	1		05/08	1	1
												72	04/08	1-nonanol	0	0	1		05/08	1	0
												73	04/08	1-nonanol	0	0	0		05/08	0	0
												74	04/08	1-nonanol	0	0	1		05/08	1	0

## Sheet: Fig.1E
	GFP-RNAi											elav-RNAi
	Bee	Date	Conditioned stimulus	Trials				Retrieval test				Bee	Date	Conditioned stimulus	Trials				Retrieval test
				1	2	3		Date	CS	N					1	2	3		Date	CS	N
	1	26/10	1-nonanol	0	0	1		28/10	0	0		1	26/10	1-nonanol	0	0	1		28/10	0	0
	2	26/10	1-nonanol	0	1	1		28/10	1	0		2	26/10	1-nonanol	0	1	1		28/10	1	0
	3	26/10	1-nonanol	0	1	1		28/10	1	1		3	26/10	1-nonanol	0	1	1		28/10	1	1
	4	26/10	1-nonanol	0	0	0		28/10	1	1		4	26/10	1-nonanol	0	0	0		28/10	1	1
	5	26/10	1-nonanol	0	0	1		28/10	0	1		5	26/10	1-nonanol	0	0	1		28/10	0	1
	6	26/10	1-nonanol	0	0	0		28/10	0	0		6	26/10	1-nonanol	0	0	0		28/10	0	0
	7	26/10	1-nonanol	0	0	1		28/10	1	1		7	26/10	1-nonanol	0	0	1		28/10	1	1
	8	26/10	1-nonanol	0	1	0		28/10	0	0		8	26/10	1-nonanol	0	1	0		28/10	0	0
	9	27/10	1-hexanol	0	0	1		29/10	1	0		9	27/10	1-hexanol	0	0	1		29/10	1	1
	10	27/10	1-hexanol	0	0	1		29/10	1	0		10	27/10	1-hexanol	0	1	1		29/10	0	1
	11	27/10	1-hexanol	0	1	1		29/10	1	1		11	27/10	1-hexanol	0	0	1		29/10	1	1
	12	27/10	1-hexanol	0	0	0		29/10	1	0		12	28/10	1-hexanol	0	1	1		30/10	1	1
	13	27/10	1-hexanol	0	1	1		29/10	1	1		13	28/10	1-hexanol	0	1	0		30/10	0	0
	14	28/10	1-hexanol	0	0	0		30/10	0	0		14	28/10	1-hexanol	0	0	0		30/10	0	0
	15	28/10	1-hexanol	0	0	1		30/10	1	1		15	28/10	1-hexanol	0	0	1		30/10	1	0
	16	28/10	1-hexanol	0	0	0		30/10	1	0		16	28/10	1-hexanol	0	0	0		30/10	1	0
	17	28/10	1-hexanol	0	0	0		30/10	1	0		17	28/10	1-nonanol	0	1	1		30/10	1	1
	18	28/10	1-hexanol	0	0	0		30/10	1	0		18	28/10	1-nonanol	0	1	1		30/10	0	0
	19	28/10	1-hexanol	0	0	0		30/10	1	0		19	28/10	1-nonanol	0	0	0		30/10	0	0
	20	28/10	1-hexanol	0	0	1		30/10	1	0		20	28/10	1-nonanol	0	1	1		30/10	0	0
	21	28/10	1-nonanol	0	0	1		30/10	1	1		21	28/10	1-nonanol	0	0	1		30/10	0	0
	22	28/10	1-nonanol	0	0	0		30/10	0	0		22	04/11	1-hexanol	0	0	0		06/11	0	0
	23	28/10	1-nonanol	0	1	0		30/10	0	0		23	04/11	1-hexanol	0	0	0		06/11	0	0
	24	04/11	1-hexanol	0	0	0		06/11	1	0		24	04/11	1-hexanol	0	1	1		06/11	1	0
	25	04/11	1-hexanol	0	0	0		06/11	0	0		25	04/11	1-hexanol	0	0	0		06/11	0	0
	26	04/11	1-hexanol	0	0	0		06/11	0	0		26	16/11	1-nonanol	0	0	1		18/11	0	0
	27	04/11	1-hexanol	0	0	0		06/11	0	0		27	16/11	1-nonanol	0	0	0		18/11	0	0
	28	04/11	1-hexanol	0	0	0		06/11	0	0		28	16/11	1-nonanol	0	0	1		18/11	1	1
	29	04/11	1-hexanol	0	0	0		06/11	0	0		29	17/11	1-hexanol	0	0	0		19/11	1	0
	30	16/11	1-nonanol	0	1	1		18/11	0	0		30	17/11	1-hexanol	0	1	1		19/11	1	0
	31	16/11	1-nonanol	0	1	1		18/11	1	0		31	14/12	1-nonanol	0	0	0		16/12	0	0
	32	16/11	1-nonanol	0	0	1		18/11	1	0		32	14/12	1-nonanol	0	1	1		16/12	1	0
	33	16/11	1-nonanol	0	0	0		18/11	0	0		33	14/12	1-nonanol	0	0	1		16/12	0	0
	34	17/11	1-hexanol	0	0	1		19/11	0	0		34	14/12	1-nonanol	0	0	1		16/12	0	0
	35	17/11	1-hexanol	0	0	0		19/11	0	0		35	14/12	1-nonanol	0	0	0		16/12	0	0
	36	17/11	1-hexanol	0	1	1		19/11	0	0		36	14/12	1-nonanol	0	0	0		16/12	0	0
	37	17/11	1-hexanol	0	1	1		19/11	0	0		37	11/01	1-nonanol	0	0	0		13/01	0	0
	38	17/11	1-hexanol	0	1	1		19/11	0	0		38	11/01	1-nonanol	0	0	1		13/01	1	0
	39	17/11	1-hexanol	0	0	1		19/11	0	0		39	11/01	1-nonanol	0	1	1		13/01	0	0
	40	17/11	1-hexanol	0	1	1		19/11	1	1		40	11/01	1-nonanol	0	0	0		13/01	0	0
	41	17/11	1-hexanol	0	1	1		19/11	1	1		41	12/01	1-nonanol	0	0	1		14/01	1	1
	42	17/11	1-hexanol	0	1	1		19/11	1	0		42	13/01	1-hexanol	0	1	1		15/01	0	0
	43	14/12	1-nonanol	0	0	1		16/12	0	0		43	20/01	1-hexanol	0	0	0		22/01	0	0
	44	14/12	1-nonanol	0	0	0		16/12	1	0		44	20/01	1-hexanol	0	0	1		22/01	1	1
	45	14/12	1-nonanol	0	0	1		16/12	1	0		45	20/01	1-hexanol	0	0	0		22/01	0	0
	46	11/01	1-nonanol	0	1	1		13/01	1	1		46	20/01	1-hexanol	0	0	1		22/01	0	0
	47	11/01	1-nonanol	0	1	1		13/01	0	0		47	25/01	1-nonanol	0	0	0		27/01	0	0
	48	12/01	1-nonanol	0	1	0		14/01	0	0		48	25/01	1-nonanol	0	0	1		27/01	1	0
	49	13/01	1-hexanol	0	0	1		15/01	1	0		49	25/01	1-nonanol	0	0	0		27/01	0	0
	50	13/01	1-hexanol	0	0	1		15/01	1	0		50	25/01	1-nonanol	0	0	0		27/01	0	0
	51	20/01	1-hexanol	0	0	0		22/01	0	0		51	25/01	1-nonanol	0	0	1		27/01	0	0
	52	20/01	1-hexanol	0	1	1		22/01	0	0		52	25/01	1-nonanol	0	1	1		27/01	1	1
	53	20/01	1-hexanol	0	0	0		22/01	0	0		53	26/01	1-hexanol	0	0	0		28/01	0	0
	54	20/01	1-hexanol	0	0	1		22/01	0	0		54	26/01	1-hexanol	0	0	1		28/01	0	0
	55	20/01	1-hexanol	0	0	0		22/01	0	0		55	26/01	1-hexanol	0	1	1		28/01	0	0
	56	20/01	1-hexanol	0	0	1		22/01	0	0		56	26/01	1-hexanol	0	1	1		28/01	0	0
	57	25/01	1-nonanol	0	1	1		27/01	1	0		57	26/01	1-hexanol	0	0	0		28/01	0	0
	58	25/01	1-nonanol	0	0	1		27/01	0	0		58	26/01	1-hexanol	0	0	0		28/01	0	0
	59	25/01	1-nonanol	0	1	1		27/01	0	0		59	26/01	1-hexanol	0	0	1		28/01	0	0
	60	25/01	1-nonanol	0	1	1		27/01	1	0		60	27/01	1-hexanol	0	0	0		29/01	0	0
	61	25/01	1-nonanol	0	1	1		27/01	1	1		61	27/01	1-hexanol	0	0	1		29/01	0	0
	62	25/01	1-nonanol	0	0	1		27/01	1	1		62	27/01	1-hexanol	0	0	0		29/01	0	0
	63	25/01	1-nonanol	0	0	1		27/01	1	1		63	01/02	1-hexanol	0	0	0		03/02	0	0
	64	25/01	1-nonanol	0	0	0		27/01	0	0		64	01/02	1-hexanol	0	1	1		03/02	1	1
	65	26/01	1-hexanol	0	0	1		28/01	1	0		65	01/02	1-hexanol	0	0	1		03/02	0	0
	66	26/01	1-hexanol	0	1	1		28/01	1	1		66	01/02	1-hexanol	0	0	0		03/02	0	0
	67	26/01	1-hexanol	0	0	0		28/01	0	0		67	01/02	1-hexanol	0	0	0		03/02	0	0
	68	26/01	1-hexanol	0	1	0		28/01	1	1		68	22/03	1-nonanol	0	1	1		24/03	0	0
	69	26/01	1-hexanol	0	0	1		28/01	1	1		69	22/03	1-nonanol	0	0	0		24/03	0	0
	70	26/01	1-hexanol	0	1	1		28/01	1	0		70	22/03	1-nonanol	0	0	1		24/03	0	0
	71	27/01	1-hexanol	0	1	1		29/01	1	0		71	22/03	1-nonanol	0	1	1		24/03	0	0
	72	27/01	1-hexanol	0	0	1		29/01	0	0		72	22/03	1-nonanol	0	0	1		24/03	0	0
	73	27/01	1-hexanol	0	0	0		29/01	1	0		73	22/03	1-nonanol	0	0	0		24/03	0	0
	74	27/01	1-hexanol	0	1	1		29/01	1	1		74	22/03	1-hexanol	0	0	0		24/03	0	0
												75	22/03	1-hexanol	0	0	0		24/03	0	0
												76	22/03	1-hexanol	0	0	0		24/03	0	0
												77	22/03	1-hexanol	0	0	0		24/03	0	0

## Sheet: Fig. 1G
	GFP-RNAi											elav-RNAi
	Bee	Date	Conditioned stimulus	Trials				Retrieval test				Bee	Date	Conditioned stimulus	Trials				Retrieval test
				1	2	3		Date	CS	N					1	2	3		Date	CS	N
	1	17/01	1-nonanol	0	0	0		19/01	0	0		1	17/01	1-nonanol	0	1	1		19/01	0	0
	2	17/01	1-nonanol	0	0	0		19/01	1	1		2	01/03	1-nonanol	0	0	0		03/03	0	0
	3	17/01	1-nonanol	0	0	0		19/01	0	0		3	01/03	1-nonanol	0	0	0		03/03	0	0
	4	17/01	1-nonanol	0	1	1		19/01	0	0		4	01/03	1-nonanol	0	0	0		03/03	0	0
	5	17/01	1-nonanol	0	1	1		19/01	1	1		5	01/03	1-nonanol	0	0	0		03/03	0	0
	6	01/03	1-nonanol	0	0	0		03/03	0	0		6	01/03	1-nonanol	0	1	1		03/03	1	0
	7	01/03	1-nonanol	0	0	0		03/03	0	0		7	06/03	1-hexanol	0	0	0		08/03	0	0
	8	01/03	1-nonanol	0	0	0		03/03	1	1		8	06/03	1-hexanol	0	0	1		08/03	1	0
	9	06/03	1-hexanol	0	1	1		08/03	0	1		9	06/03	1-hexanol	0	1	1		08/03	1	1
	10	06/03	1-hexanol	0	1	1		08/03	1	1		10	06/03	1-hexanol	0	1	1		08/03	1	0
	11	06/03	1-hexanol	0	1	1		08/03	1	1		11	06/03	1-hexanol	0	0	0		08/03	0	0
	12	06/03	1-hexanol	0	0	1		08/03	0	0		12	06/03	1-hexanol	0	1	1		08/03	1	1
	13	06/03	1-hexanol	0	1	1		08/03	1	1		13	07/03	1-hexanol	0	1	1		09/03	1	0
	14	07/03	1-hexanol	0	1	1		09/03	0	0		14	07/03	1-hexanol	0	0	0		09/03	0	0
	15	07/03	1-hexanol	0	0	0		09/03	0	0		15	07/03	1-hexanol	0	1	1		09/03	1	1
	16	07/03	1-hexanol	0	0	1		09/03	1	0		16	07/03	1-hexanol	0	0	0		09/03	0	0
	17	07/03	1-hexanol	0	0	0		09/03	0	0		17	07/03	1-hexanol	0	0	1		09/03	0	0
	18	07/03	1-hexanol	0	1	1		09/03	1	0		18	07/03	1-hexanol	0	1	1		09/03	1	0
	19	07/03	1-hexanol	0	1	1		09/03	1	1		19	07/03	1-hexanol	0	1	1		09/03	1	0
	20	07/03	1-hexanol	0	1	1		09/03	0	0		20	13/03	1-nonanol	0	0	1		15/03	0	0
	21	13/03	1-nonanol	0	1	1		15/03	1	0		21	13/03	1-nonanol	0	1	1		15/03	1	1
	22	13/03	1-nonanol	0	1	1		15/03	0	0		22	13/03	1-nonanol	0	0	0		15/03	0	1
	23	13/03	1-nonanol	0	1	1		15/03	1	0		23	13/03	1-nonanol	0	0	0		15/03	1	1
	24	13/03	1-nonanol	0	1	1		15/03	1	1		24	13/03	1-nonanol	0	0	0		15/03	0	0
	25	14/03	1-nonanol	0	1	1		16/03	0	0		25	13/03	1-nonanol	0	0	0		15/03	0	0
	26	14/03	1-nonanol	0	1	1		16/03	1	0		26	14/03	1-nonanol	0	1	1		16/03	0	0
	27	14/03	1-nonanol	0	0	0		16/03	0	0		27	14/03	1-nonanol	0	0	0		16/03	0	0
	28	14/03	1-nonanol	0	0	1		16/03	1	1		28	14/03	1-nonanol	0	1	1		16/03	1	1
	29	14/03	1-nonanol	0	0	1		16/03	1	0		29	14/03	1-nonanol	0	1	1		16/03	1	0
	30	14/03	1-nonanol	0	0	0		16/03	0	0		30	14/03	1-nonanol	0	0	0		16/03	0	0
	31	14/03	1-nonanol	0	1	1		16/03	0	0		31	14/03	1-nonanol	0	1	1		16/03	1	0
	32	20/03	1-hexanol	0	0	1		22/03	0	0		32	14/03	1-nonanol	0	1	1		16/03	1	0
	33	20/03	1-hexanol	0	1	1		22/03	1	0		33	14/03	1-nonanol	0	0	1		16/03	1	0
	34	20/03	1-hexanol	0	0	1		22/03	0	0		34	20/03	1-hexanol	0	0	0		22/03	0	0
	35	20/03	1-hexanol	0	0	0		22/03	1	1		35	20/03	1-hexanol	0	0	0		22/03	0	0
	36	20/03	1-hexanol	0	1	1		22/03	1	1		36	20/03	1-hexanol	0	0	1		22/03	1	0
	37	20/03	1-hexanol	0	1	1		22/03	1	0		37	20/03	1-hexanol	0	0	0		22/03	0	0
	38	21/03	1-nonanol	0	0	0		23/03	1	0		38	20/03	1-hexanol	0	0	1		22/03	0	0
	39	21/03	1-nonanol	0	1	1		23/03	0	0		39	20/03	1-hexanol	0	0	0		22/03	0	0
	40	21/03	1-nonanol	0	0	0		23/03	0	0		40	21/03	1-nonanol	0	0	1		23/03	0	0
	41	21/03	1-nonanol	0	0	0		23/03	0	0		41	21/03	1-nonanol	0	0	0		23/03	0	0
	42	21/03	1-nonanol	0	0	0		23/03	0	0		42	21/03	1-nonanol	0	0	0		23/03	0	0
	43	21/03	1-nonanol	0	0	0		23/03	0	0		43	21/03	1-nonanol	0	0	0		23/03	0	0
	44	21/03	1-nonanol	0	0	0		23/03	0	0		44	22/03	1-nonanol	0	0	1		24/03	1	1
	45	21/03	1-nonanol	0	0	0		23/03	0	0		45	22/03	1-nonanol	0	1	1		24/03	0	0
	46	21/03	1-nonanol	0	0	0		23/03	0	0		46	22/03	1-nonanol	0	0	1		24/03	1	0
	47	22/03	1-nonanol	0	0	0		24/03	0	0		47	22/03	1-nonanol	0	1	1		24/03	1	1
	48	22/03	1-nonanol	0	0	0		24/03	0	0		48	22/03	1-nonanol	0	0	1		24/03	0	0
	49	22/03	1-nonanol	0	0	0		24/03	0	0		49	22/03	1-nonanol	0	1	1		24/03	1	1
	50	22/03	1-nonanol	0	0	1		24/03	0	0		50	22/03	1-nonanol	0	0	0		24/03	0	0
	51	22/03	1-nonanol	0	0	0		24/03	1	0
	52	22/03	1-nonanol	0	1	1		24/03	1	0
	53	22/03	1-nonanol	0	1	1		24/03	0	0

## Sheet: Fig. 3A-C
Fig 3A			Primers F2/R2
			exons	PCR product size		exons	PCR product size		Fig 3B, C
			3, 5	78		3, 3a, 4a, 4c, 4d, 5	466
			3, 3a, 5	117		3, 3a, 4a, 4c, 5	463
			3, 4c, 5	120		3, 3a, 4ab, 4c, 4d, 5	439
			3, 4d, 5	81		3, 3a, 4ab, 4c, 5	436
			3, 3a, 4c, 5	159		3, 4a, 4c, 4d, 5	427
			3, 3a, 4d, 5	120		3, 4a, 4c, 5	424
			3, 4c, 4d, 5	123		3, 3a, 4a, 4d, 5	424
			3, 3a, 4c, 4d, 5	162		3, 3a, 4a, 5	421
			3, 4, 5	334		3, 3a, 4, 4c, 4d, 5	418
			3, 4a, 5	382		3, 3a, 4, 4c, 5	415
			3, 4b, 5	307		3, 4ab, 4c, 4d, 5	400
			3, 4ab, 5	355		3, 4ab, 4c, 5	397
			3, 3a, 4, 5	373		3, 3a, 4ab, 4d, 5	397
			3, 3a, 4a, 5	421		3, 3a, 4ab, 5	394
			3, 3a, 4b, 5	346		3, 3a, 4b, 4c, 4d, 5	391
			3, 3a, 4ab, 5	394		3, 3a, 4b, 4c, 5	388
			3, 4, 4c, 5	376		3, 4a, 4d, 5	385
			3, 4a, 4c, 5	424		3, 4a, 5	382
			3, 4b, 4c 5	349		3, 4, 4c, 4d, 5	379
			3, 4ab, 4c, 5	397		3, 4, 4c, 5	376
			3, 4, 4d, 5	337		3, 3a, 4, 4d, 5	376
			3, 4a, 4d, 5	385		3, 3a, 4, 5	373
			3, 4b, 4d, 5	310		3, 4ab, 4d, 5	358
			3, 4ab, 4d, 5	358		3, 4ab, 5	355
			3, 3a, 4, 4c, 5	415		3, 4b, 4c, 4d, 5	352
			3, 3a, 4a, 4c, 5	463		3, 4b, 4c 5	349
			3, 3a, 4b, 4c, 5	388		3, 3a, 4b, 4d, 5	349
			3, 3a, 4ab, 4c, 5	436		3, 3a, 4b, 5	346
			3, 3a, 4, 4d, 5	376		3, 4, 4d, 5	337
			3, 3a, 4a, 4d, 5	424		3, 4, 5	334
			3, 3a, 4b, 4d, 5	349		3, 4b, 4d, 5	310
			3, 3a, 4ab, 4d, 5	397		3, 4b, 5	307
			3, 4, 4c, 4d, 5	379		3, 3a, 4c, 4d, 5	162
			3, 4a, 4c, 4d, 5	427		3, 3a, 4c, 5	159
			3, 4b, 4c, 4d, 5	352		3, 4c, 4d, 5	123
			3, 4ab, 4c, 4d, 5	400		3, 3a, 4d, 5	120
			3, 3a, 4, 4c, 4d, 5	418		3, 4c, 5	120
			3, 3a, 4a, 4c, 4d, 5	466		3, 3a, 5	117
			3, 3a, 4b, 4c, 4d, 5	391		3, 4d, 5	81
			3, 3a, 4ab, 4c, 4d, 5	439		3, 5	78

## Sheet: Fig. 3D, E
Primers F2/R2 5' KpnI
exons	PCR product size		exons	PCR product size			Fig 3D, E
3, 5	78		3, 3a, 4a Kpn	195
3, 3a, 5	117		3, 3a, 4c, 4d, 5	162
3, 4c, 5	120		3, 3a, 4c, 5	159
3, 4d, 5	81		3, 4a Kpn	156
3, 3a, 4c, 5	159		3, 3a, 4 Kpn	147
3, 3a, 4d, 5	120		3, 4c, 4d, 5	123
3, 4c, 4d, 5	123		3, 4c, 5	120
3, 3a, 4c, 4d, 5	162		3, 3a, 4d, 5	120
3, 4 Kpn	108		3, 3a, 5	117
3, 4a Kpn	156		3, 4 Kpn	108
3, 3a, 4 Kpn	147		3, 4d, 5	81
3, 3a, 4a Kpn	195		3, 5	78
Primers F2/R2 3' FokI
exons	PCR product size		exons	PCR product size
3, 5	78		3, 3a, 4c, 4d, 5	162
3, 3a, 5	117		3, 3a, 4c, 5	159
3, 4c, 5	120		4 Fok, 4c, 4d, 5	150
3, 4d, 5	81		4 Fok, 4c,5	147
3, 3a, 4c, 5	159		3, 4c, 4d, 5	123
3, 3a, 4d, 5	120		4b Fok, 4c, 4d, 5	123
3, 4c, 4d, 5	123		3, 4c, 5	120
3, 3a, 4c, 4d, 5	162		3, 3a, 4d, 5	120
4 Fok, 5	105		4b Fok, 4c, 5	120
4 Fok, 4c,5	147		3, 3a, 5	117
4 Fok, 4d, 5	108		4 Fok, 4d, 5	108
4 Fok, 4c, 4d, 5	150		4 Fok, 5	105
4b Fok, 5	78		3, 4d, 5	81
4b Fok, 4c, 5	120		4b Fok, 4d, 5	81
4b Fok, 4d, 5	81		3, 5	78
4b Fok, 4c, 4d, 5	123		4b Fok, 5	78

## Sheet: Fig. 3F-H
Fig 3F												Fig 3G						Fig 3H
Embryo	Larval brain	Worker brain	Drone brain	Queen brain		Embryo	Larval brain	Worker brain	Drone brain	Queen brain		Embryo	Larval brain	Worker brain	Drone brain	Queen brain		Embryo	Larval brain	Worker brain	Drone brain	Queen brain
3, 3a, 4a, 4c, 5	3, 3a, 4a, 4c, 5	3, 3a, 4a, 4c, 5	3, 3a, 4a, 4c, 5	3, 3a, 4a, 4c, 5		3, 3a, 4c, 4d, 5	3, 3a, 4c, 4d, 5	3, 3a, 4c, 4d, 5	3, 3a, 4c, 4d, 5	3, 3a, 4c, 4d, 5		3, 3a, 4a	3, 3a, 4a	3, 3a, 4a	3, 3a, 4a	3, 3a, 4a		4, 4c, 4d, 5	4, 4c, 4d, 5	4, 4c, 4d, 5	4, 4c, 4d, 5	4, 4c, 4d, 5
7.47848	5.19413	1.87599	0.911131	4.41055		0.215555	0.560234	1.38754	0.274114	0.770843		36.9422	29.3331	8.16973	3.41988	19.2101		0	0.521911	4.46749	0.372089	5.18047
5.55031	3.05521	2.4968	0.467256	2.25917		0.526288	0.360336	1.44075	0.400656	0.621366		21.4477	9.22284	4.30199	2.36118	6.81698		0	0.243152	0	0	1.44298
6.68839	3.44615	4.23889	0.602224	3.33848		0.0920266	0	0.706771	0.393506	1.17686		23.6417	10.6483	6.11465	3.90498	10.1197		2.44356	3.0491	3.11899	1.81283	8.52063
3, 3a, 4a, 5	3, 3a, 4a, 5	3, 3a, 4a, 5	3, 3a, 4a, 5	3, 3a, 4a, 5		3, 3a, 4c, 5	3, 3a, 4c, 5	3, 3a, 4c, 5	3, 3a, 4c, 5	3, 3a, 4c, 5		3, 3a, 4c, 5	3, 3a, 4c, 5	3, 3a, 4c, 5	3, 3a, 4c, 5	3, 3a, 4c, 5		4, 4c, 5	4, 4c, 5	4, 4c, 5	4, 4c, 5	4, 4c, 5
4.81293	4.74943	0.642703	0	1.59201		0.366144	1.18681	7.2229	3.37051	5.94752		1.10035	3.33332	3.4041	4.39676	9.22324		28.2718	19.85	20.6091	18.4135	16.7258
4.08598	2.26718	1.94386	0	1.08166		0.652278	1.84647	5.60287	4.01666	6.23237		1.04776	1.04448	1.93606	3.69752	3.5501		20.2104	21.5862	22.9081	14.6322	25.0615
5.03053	1.192	1.69088	0	1.28506		0.532733	2.22878	7.07706	5.82136	7.81429		0	0.805893	2.55895	2.73777	3.03672		22.9224	22.5515	29.0491	26.6252	20.3613
3, 3a, 4, 4c, 5	3, 3a, 4, 4c, 5	3, 3a, 4, 4c, 5	3, 3a, 4, 4c, 5	3, 3a, 4, 4c, 5		3, 4c, 4d, 5	3, 4c, 4d, 5	3, 4c, 4d, 5	3, 4c, 4d, 5	3, 4c, 4d, 5		3, 4a	3, 4a	3, 4a	3, 4a	3, 4a		4b, 4c, 4d, 5	4b, 4c, 4d, 5	4b, 4c, 4d, 5	4b, 4c, 4d, 5	4b, 4c, 4d, 5
27.2164	20.057	13.0641	15.8063	20.1039		0	0.244791	2.06086	1.30052	1.14571		0	2.72065	1.49963	0.47787	2.95685		0	3.26655	5.37625	6.05307	7.87484
18.32	14.1487	10.2246	8.33086	14.0411		0	1.20404	1.44191	2.62776	2.4294		0.0642524	0.820778	0.38995	0.47349	1.4613		0	0.516341	1.39161	4.22147	4.25069
19.9599	17.233	14.9815	11.985	15.216		0	1.1558	1.44031	1.55691	1.23269		0	0.545334	1.43218	0	1.11139		3.589	8.20649	2.64789	6.00495	7.65571
3, 3a, 4b, 4c, 5	3, 3a, 4b, 4c, 5	3, 3a, 4b, 4c, 5	3, 3a, 4b, 4c, 5	3, 3a, 4b, 4c, 5		3, 4c, 5	3, 4c, 5	3, 4c, 5	3, 4c, 5	3, 4c, 5		3, 3a, 4	3, 3a, 4	3, 3a, 4	3, 3a, 4	3, 3a, 4		4, 4c, 5	4, 4c, 5	4, 4c, 5	4, 4c, 5	4, 4c, 5
19.469	10.4566	4.58899	3.58377	9.90879		1.39065	2.33617	11.0095	13.9713	9.60499		26.3028	22.859	38.9755	27.0102	17.1032		26.2839	17.585	12.8065	13.2219	7.95389
17.3666	9.09137	6.95378	3.83777	8.54938		4.74005	8.02122	9.15678	23.4058	14.7957		58.9107	41.5328	38.1766	30.6756	37.8625		25.2393	21.5495	19.2655	34.11	33.8679
17.7059	10.2432	7.86804	3.29887	9.34058		4.95289	7.66573	9.36177	24.6661	17.3729		73.0813	52.0509	36.943	43.2511	49.2965		23.9768	20.2127	19.5762	22.4122	26.1171
3, 4, 4c, 5 - 3, 3a, 4, 5	3, 4, 4c, 5 - 3, 3a, 4, 5	3, 4, 4c, 5 - 3, 3a, 4, 5	3, 4, 4c, 5 - 3, 3a, 4, 5	3, 4, 4c, 5 - 3, 3a, 4, 5		3, 3a, 5	3, 3a, 5	3, 3a, 5	3, 3a, 5	3, 3a, 5		3, 4c, 5	3, 4c, 5	3, 4c, 5	3, 4c, 5	3, 4c, 5		4,4d,5	4,4d,5	4,4d,5	4,4d,5	4,4d,5
16.0985	20.461	17.8166	23.8987	15.7606		0.455162	0.307693	3.14318	1.07862	1.98179		8.65326	14.4885	4.9014	25.9256	21.7428		0	20.4596	20.7621	13.9918	16.8888
15.1023	21.5498	19.1538	16.7454	16.5607		1.79379	1.42738	2.54695	2.26568	2.98717		8.65287	7.30812	1.56147	11.1297	8.13267		0	10.1899	9.19375	6.29492	5.81156
13.4395	18.3825	16.5991	17.2862	13.4813		1.9555	1.54722	2.4808	2.45765	3.41347		3.18821	2.02475	3.72718	5.90886	5.29449		1.08925	4.37505	10.8089	5.50082	4.58813
3, 4b, 4c, 5 - 3, 3a, 4b, 5	3, 4b, 4c, 5 - 3, 3a, 4b, 5	3, 4b, 4c, 5 - 3, 3a, 4b, 5	3, 4b, 4c, 5 - 3, 3a, 4b, 5	3, 4b, 4c, 5 - 3, 3a, 4b, 5		3, 4d, 5	3, 4d, 5	3, 4d, 5	3, 4d, 5	3, 4d, 5		3, 4	3, 4	3, 4	3, 4	3, 4		4,5	4,5	4.5	4,5	4,5
16.6419	10.2731	7.91307	7.47901	10.5343		0.0589515	0.250704	2.29342	1.42222	0.88828		4.39413	15.247	37.8274	19.0186	14.5972		27.5814	14.6358	19.68	18.2581	19.9062
16.1397	10.3375	10.3632	7.109	9.17186		0.160257	0.873185	1.51933	2.97895	1.85933		0	36.4974	51.7119	42.1622	36.7256		20.7683	28.0556	30.556	13.5943	11.9231
18.2427	9.21063	8.94462	5.89216	7.9302		0.0973335	0.757208	1.49609	2.96303	1.8371		0	33.182	46.6641	38.586	29.2724		22.8172	28.72	23.0393	23.6042	19.4343
3, 4, 5	3, 4, 5	3, 4, 5	3, 4, 5	3, 4, 5		3,5	3,5	3,5	3,5	3,5		3, 5	3, 5	3, 5	3, 5	3, 5		4b,4d,5	4b,4d,5	4b,4d,5	4b,4d,5	4b,4d,5
0	17.707	15.5108	15.7582	8.30418		5.68828	2.00108	7.34335	6.64001	5.76129		22.6073	12.0185	5.22231	19.7511	15.1666		0	3.99638	4.26074	7.71228	5.97519
0	15.3836	15.4256	11.7843	8.1148		15.2259	6.11012	6.98911	13.5069	9.06228		9.87675	3.57357	1.92195	9.50033	5.45083		0.951952	1.81546	3.84799	3.66868	2.26374
0	16.5681	12.0145	12.2592	8.9648		10.697	4.11874	5.15936	7.52632	5.17981		0.0888476	0.742816	2.55992	5.61129	1.8688		0.411656	1.35247	2.33504	3.17619	2.87425
3, 4b, 5	3, 4b, 5	3, 4b, 5	3, 4b, 5	3, 4b, 5														4b,5	4b,5	4b,5	4b,5	4b,5
0.107947	4.21422	4.12709	4.50557	3.28527														17.8629	19.6848	12.0377	21.9773	19.4949
0.336583	4.32381	4.74066	2.52297	2.23375														32.8301	16.0437	12.837	23.4785	15.3785
0.605713	6.25097	5.94029	3.29142	2.41644														22.7502	11.5327	9.42455	10.8636	10.4485

## Sheet: Fig. 5J
Nuclear	14
N & C	3
Cytoplasmic	3

## Sheet: Fig. 6A
fast learners	trial
bee	1	2	3	4
1	0	1	1	1
2	1	1	1	1
3	1	1	1	1
4	1	1	1	1
5	1	1	1	1
6	0	1	1	1
7	1	1	1	1
8	1	1	1	1
9	1	1	1	1
10	0	1	1	1
sum	70	100	100	100
slow learners
bee	1	2	3	4
1	0	0	0	1
2	0	0	1	1
3	1	0	0	0
4	0	0	0	1
5	0	0	1	0
6	0	0	0	1
7	0	1	1	0
8	0	0	0	1
sum	12.5	25	37.5	62.5

## Sheet: Fig. 6B
Fast learners	Time after learning	elav Ct values	Appl Ct values	∆Ct	log2
	0 h	13.39	13.16	0.23	-2.12	-0.225	0.71
	0 h	11.83	10.91	0.92	-0.12
	0 h	12.42	9.96	2.46	1.3
	0 h	12.93	11.9	1.03	0.04
	2 h	14.79	14.2	0.59	-0.76	-1.27	0.74
	2 h	12.58	11.78	0.8	-0.32
	2 h	13.28	13.13	0.15	-2.74
	4 h	15.85	13.9	1.95	0.96	0.885	0.075
	4 h	15.71	13.96	1.75	0.81
Slow learners
	0 h	12.54	11.06	1.48	0.57	0.45	0.12
	0 h	15.81	14.55	1.26	0.33
	2 h	10.78	10.02	0.76	-0.4	0.09	0.32
	2 h	15.74	14.14	1.6	0.68
	2 h	17.71	16.71	1	0
	4 h	15.54	13.11	2.43	1.28	0.52	0.46
	4 h	16.43	15.63	0.8	-0.32
	4 h	17.22	15.69	1.53	0.61

[truncated: 4 more sheets: Fig. 6C, Sup Fig 1, Sup Fig 4, Sup Fig 6]
